# Supplementary material for: TPD52L2 Is a Prognostic Biomarker and Correlated With Immune Infiltration in Lung Adenocarcinoma
Source: Front Pharmacol. 2021 Oct 19;12:728420. doi: 10.3389/fphar.2021.728420 (PMC8567320; doi:10.3389/fphar.2021.728420)
Supplement: Supplementary file 1 [file Table2.XLSX]

## Sheet: TPD52L2泛癌表达
tissue	log2(Fold change)	p.value	mean log2(tpm+0.001) expression/tumor	mean log2(tpm+0.001) expression/normal
ACC	0.092762	0.602882	6.08991	5.99715
BLCA	0.253341	0.00990915	6.29489	6.04155
BRCA	0.102243	0.0122744	6.22353	6.12129
CESC	-0.128606	0.307311	6.27932	6.40792
CHOL	2.48771	2.25692e-09	6.18874	3.70102
COAD	0.660339	1.59473e-21	6.34504	5.6847
DLBC	0.148821	0.431572	5.55263	5.40381
ESCA	-0.179066	2.05954e-13	6.21086	6.38993
GBM	0.72586	1.09493e-30	6.19278	5.46692
HNSC	0.806102	1.60138e-15	6.50693	5.70083
KICH	0.28852	0.136469	5.60483	5.31631
KIRC	0.573666	2.06482e-17	5.89759	5.32392
KIRP	0.989763	3.63055e-17	6.21442	5.22466
LAML	-0.439828	1.68455e-13	5.62109	6.06092
LGG	0.33732	8.06962e-16	5.80249	5.46517
LIHC	0.778143	3.34427e-28	4.99596	4.21782
LUAD	0.250312	5.34926e-09	6.32999	6.07968
LUSC	0.238241	7.74458e-07	6.32132	6.08308
MESO	NA	NA	6.53253	NA
OV	0.182119	1.49368e-05	6.19287	6.01075
PAAD	2.04125	5.34784e-53	6.12762	4.08638
PCPG	0.145183	0.358339	5.96875	5.82357
PRAD	-0.328175	2.09654e-28	5.81882	6.147
READ	0.864716	1.73458e-19	6.5732	5.70848
SARC	0.904515	0.0560876	6.74911	5.8446
SKCM	0.007591	0.357295	6.33283	6.32524
STAD	0.97778	2.00253e-28	6.01787	5.04009
TGCT	0.411388	4.77404e-22	6.46832	6.05693
THCA	-0.189495	5.03782e-28	5.75914	5.94864
THYM	0.212801	0.0354571	5.61891	5.40611
UCEC	-0.24734	3.80634e-05	6.08991	6.33725
UCS	0.244907	0.000213895	6.66855	6.42365
UVM	NA	NA	5.48522	NA
