# Supplementary material for: TPD52L2 Is a Prognostic Biomarker and Correlated With Immune Infiltration in Lung Adenocarcinoma
Source: Front Pharmacol. 2021 Oct 19;12:728420. doi: 10.3389/fphar.2021.728420 (PMC8567320; doi:10.3389/fphar.2021.728420)
Supplement: Supplementary file 2 [file Table3.XLSX]

## Sheet: LUAD高低表达差异突变基因对比
Symbol	LUAD_High	LUAD_Low	pvalue
TP53	119	86	0.00366316
TTN	115	90	0.0294198
MUC16	109	82	0.0168675
CSMD3	98	66	0.00314571
RYR2	96	72	0.0296071
LRP1B	89	57	0.00227359
ZFHX4	86	50	0.000421463
USH2A	79	56	0.026699
XIRP2	65	39	0.00575868
KRAS	63	61	0.917661
COL11A1	62	30	0.000316354
FLG	57	45	0.222526
NAV3	53	33	0.0240729
CDH10	52	18	1.556e-05
FAT3	52	35	0.058884
PCDH15	51	34	0.0565489
SPTA1	51	53	0.826451
CSMD1	50	34	0.0725568
RP1L1	49	26	0.00563032
ZNF804A	48	22	0.00116192
ZNF536	48	39	0.345761
PAPPA2	47	25	0.00719638
APOB	47	32	0.0858333
ADGRG4	46	29	0.0447024
FBN2	44	22	0.00525079
PTPRD	44	25	0.0191788
MUC17	44	38	0.546417
CSMD2	43	18	0.000921583
DMD	43	24	0.0176924
CACNA1E	42	22	0.0105854
PCDH11X	42	29	0.123981
ADAMTS12	42	33	0.31671
RYR1	41	31	0.251825
RYR3	41	31	0.251825
KEAP1	41	38	0.806563
LRP2	40	12	5.41652e-05
ERICH3	40	28	0.151122
TNR	40	36	0.709025
ANK2	40	40	1
RELN	39	20	0.0121165
ASTN1	39	23	0.0412566
NALCN	38	22	0.038399
PCLO	38	32	0.519796
COL6A3	37	10	4.49384e-05
SORCS1	37	17	0.00579486
LRRC7	37	24	0.100645
VCAN	37	24	0.100645
PRDM9	36	23	0.0957431
LAMA2	35	16	0.00734286
PEG3	35	25	0.215495
FAM135B	35	26	0.274509
SI	35	28	0.419197
DNAH9	35	40	0.533898
TLR4	34	18	0.0272695
TSHZ3	34	25	0.267579
NRXN1	34	26	0.335689
HMCN1	34	28	0.497977
MXRA5	34	29	0.590339
BRINP3	33	17	0.0246073
COL22A1	33	17	0.0246073
ASPM	33	20	0.080639
SYNE1	33	22	0.152612
NPAP1	33	39	0.447788
FMN2	32	16	0.0220142
TIAM1	32	16	0.0220142
EPHA5	32	20	0.106507
FLG2	32	23	0.252928
PKHD1	32	23	0.252928
FAT4	32	31	1
CPS1	31	15	0.0195022
ZNF831	31	18	0.0703058
TENM1	31	19	0.100423
NLRP3	31	20	0.139064
CNTNAP5	31	22	0.245181
MYH8	31	23	0.313407
AHNAK2	31	27	0.675693
CNTNAP2	31	27	0.675693
ASXL3	31	28	0.781926
COL19A1	30	12	0.00558239
COL5A2	30	12	0.00558239
HYDIN	30	14	0.0170843
COL3A1	30	15	0.0278069
RIMS2	30	19	0.132032
MYH2	30	22	0.30533
ABCA13	30	25	0.56803
FAM47B	29	12	0.00842757
DST	29	16	0.0598572
PRUNE2	29	18	0.12483
OBSCN	29	25	0.666032
TNN	29	26	0.775343
PXDNL	29	27	0.887421
ZNF208	28	14	0.0350904
ZNF804B	28	15	0.0546265
CDH9	28	17	0.11746
DNAH5	28	17	0.11746
MYH7	28	19	0.220083
AHNAK	28	20	0.288074
HERC2	28	21	0.367141
PKHD1L1	28	21	0.367141
COL14A1	27	12	0.0185919
ADGRL3	27	15	0.0752045
CTNND2	27	15	0.0752045
LPPR4	27	16	0.10993
TG	27	16	0.10993
HCN1	27	19	0.278848
SETBP1	27	20	0.35818
SYNE2	27	20	0.35818
ITGAX	26	10	0.00864076
GRM5	26	11	0.0157821
MMRN1	26	11	0.0157821
ABCB5	26	12	0.0271452
DSCAM	26	13	0.0442519
SLITRK3	26	13	0.0442519
ZP4	26	13	0.0442519
NF1	26	14	0.0687451
GRIN2A	26	15	0.102247
SLITRK1	26	15	0.102247
ZNF521	26	17	0.201651
PTPRZ1	26	18	0.269188
ADAMTS20	26	19	0.348748
MRC1	26	19	0.348748
SNTG1	26	19	0.348748
CUBN	26	20	0.439618
CDH12	26	22	0.649327
COL12A1	26	22	0.649327
DCHS2	25	11	0.0233638
ZAN	25	11	0.0233638
NLGN4X	25	12	0.0391591
THSD7B	25	12	0.0391591
ZFPM2	25	12	0.0391591
LAMB4	25	13	0.0622628
OTOGL	25	13	0.0622628
SLC39A12	25	13	0.0622628
TMTC1	25	13	0.0622628
NOTCH4	25	16	0.191879
TENM3	25	16	0.191879
TRPS1	25	16	0.191879
GPR158	25	17	0.259065
PCDH17	25	17	0.259065
LAMA1	25	18	0.338807
MUC5B	25	19	0.430411
CTNNA2	25	20	0.53249
DNAH8	25	20	0.53249
PCDH10	25	29	0.56803
PTPRT	25	21	0.643051
SPATA31D1	25	21	0.643051
ANKRD30A	25	22	0.759648
UNC79	25	23	0.879561
F8	24	7	0.00246944
DNAH11	24	11	0.0341711
SCN10A	24	11	0.0341711
EPHB6	24	14	0.127998
NLRP14	24	14	0.127998
DNAH3	24	15	0.181715
DOCK2	24	15	0.181715
SORCS3	24	15	0.181715
SLC8A1	24	17	0.328314
ASTN2	24	18	0.420647
PKD1L1	24	18	0.420647
MAGEC1	24	19	0.524024
AFF2	24	21	0.755067
FAM47C	24	21	0.755067
TAF1L	24	21	0.755067
CRB1	24	24	1
ADAMTS16	23	8	0.00845059
MYH6	23	8	0.00845059
PCDHB4	23	10	0.0293256
FLNC	23	11	0.0493486
HGF	23	11	0.0493486
SALL1	23	11	0.0493486
SPHKAP	23	11	0.0493486
GRID2	23	12	0.0784387
NLRP5	23	12	0.0784387
LRRC4C	23	13	0.118517
RGPD4	23	13	0.118517
TMPRSS15	23	13	0.118517
PPP1R3A	23	14	0.171147
THSD7A	23	15	0.237309
TEX15	23	16	0.317224
FAM47A	23	18	0.514995
NEB	23	18	0.514995
ROBO2	23	18	0.514995
SSPO	23	18	0.514995
STK11	23	18	0.514995
MYH1	23	26	0.655227
ITGAD	22	3	0.000109033
DCC	22	7	0.00645173
STAB2	22	8	0.0131583
CCDC178	22	9	0.0246661
KIAA1211	22	9	0.0246661
KLHL1	22	9	0.0246661
MYT1L	22	9	0.0246661
TLL1	22	9	0.0246661
KMT2C	22	10	0.0429935
CACNA1C	22	11	0.0703292
SEMA6D	22	11	0.0703292
DCDC1	22	12	0.108794
ERBB4	22	12	0.108794
MACF1	22	12	0.108794
MYH4	22	12	0.108794
ITGA8	22	14	0.225608
POM121L12	22	14	0.225608
LPA	22	15	0.305484
CDH18	22	17	0.505342
LRFN5	22	17	0.505342
HRNR	22	18	0.62154
SLIT2	22	18	0.62154
GRIN2B	22	19	0.744907
NCKAP5	22	19	0.744907
SVEP1	22	19	0.744907
PLEC	22	20	0.872178
SLITRK2	22	23	0.877267
EGFR	22	21	1
TRPM6	21	7	0.010256
PRKDC	21	8	0.0202424
CDH23	21	9	0.0367717
PDZRN3	21	9	0.0367717
SCN2A	21	9	0.0367717
COL5A1	21	10	0.0621935
MYH13	21	10	0.0621935
NRCAM	21	10	0.0621935
ST6GAL2	21	10	0.0621935
WDFY3	21	10	0.0621935
ADGRL2	21	11	0.0988482
CLCN1	21	12	0.148757
PLXNA4	21	12	0.148757
BOD1L1	21	13	0.213312
TRPC4	21	13	0.213312
ADAMTS2	21	14	0.293035
MGAM	21	15	0.387434
RP1	21	15	0.387434
TRPA1	21	15	0.387434
CNTNAP4	21	16	0.494994
DCAF4L2	21	16	0.494994
CDH8	21	17	0.613298
EPHA6	21	18	0.739246
ADGRB3	21	23	0.755067
KIF2B	21	22	0.874812
SPATA31A6	21	20	1
AKAP6	20	6	0.00766751
TCHH	20	6	0.00766751
CNTN5	20	8	0.0307452
FAM83B	20	8	0.0307452
FBXL7	20	8	0.0307452
POTEE	20	9	0.0540849
KALRN	20	10	0.0887111
KCNH5	20	10	0.0887111
CFH	20	11	0.136925
COL6A6	20	11	0.136925
SDK1	20	11	0.136925
ZNF423	20	11	0.136925
ACTN2	20	12	0.200386
OR4A15	20	12	0.200386
PTPRB	20	12	0.200386
FSTL5	20	13	0.279816
ADAMTSL3	20	15	0.483867
DMBT1	20	15	0.483867
EYS	20	15	0.483867
HEPH	20	15	0.483867
LRRIQ1	20	15	0.483867
TPTE	20	16	0.604409
EPHA3	20	17	0.733132
SLITRK4	20	17	0.733132
HECW1	20	19	1
KIAA1109	20	20	1
LTBP1	20	20	1
TENM2	20	19	1
CHRM2	19	3	0.000663965
OR5L2	19	3	0.000663965
OR2L8	19	6	0.0123306
ST18	19	6	0.0123306
CD163	19	7	0.0249875
AMER3	19	8	0.0460712
HDAC9	19	8	0.0460712
SLITRK6	19	8	0.0460712
SRCAP	19	8	0.0460712
CENPF	19	9	0.0784262
TSHZ2	19	9	0.0784262
UBR4	19	9	0.0784262
ADCY2	19	10	0.124675
DCAF12L2	19	10	0.124675
FRAS1	19	10	0.124675
GABRA4	19	10	0.124675
USP29	19	10	0.124675
ZNF676	19	10	0.124675
ANK1	19	11	0.186794
BCORL1	19	11	0.186794
COL1A2	19	11	0.186794
KCNU1	19	11	0.186794
KIAA1549L	19	11	0.186794
PCDHB7	19	11	0.186794
PCDHGA2	19	11	0.186794
TMEM132D	19	11	0.186794
XYLT1	19	11	0.186794
BIRC6	19	12	0.265753
CACNA2D1	19	12	0.265753
MDGA2	19	12	0.265753
MYO18B	19	12	0.265753
TRRAP	19	12	0.265753
FAT2	19	13	0.361291
PTCHD2	19	13	0.361291
NTRK3	19	16	0.726502
OTOF	19	16	0.726502
DNAH7	19	21	0.744907
NBAS	19	17	0.862959
SPATA31A1	19	17	0.862959
FAT1	19	20	0.869343
KCNT2	19	20	0.869343
PREX2	18	3	0.00119335
BPTF	18	4	0.0035756
OGDHL	18	4	0.0035756
VPS13D	18	4	0.0035756
AKAP9	18	5	0.00896876
CDH2	18	5	0.00896876
DMXL1	18	6	0.019585
FREM2	18	6	0.019585
PCDHB5	18	6	0.019585
KIAA2022	18	7	0.0382393
LTBP2	18	7	0.0382393
NLGN1	18	7	0.0382393
SCN1A	18	7	0.0382393
SLC8A3	18	7	0.0382393
MYCBP2	18	8	0.068056
NID2	18	8	0.068056
OR4C16	18	8	0.068056
TRHDE	18	8	0.068056
PREX1	18	9	0.112026
SCN5A	18	9	0.112026
SGIP1	18	9	0.112026
FRMPD1	18	10	0.172505
MYO16	18	10	0.172505
NBEA	18	10	0.172505
NLRP13	18	10	0.172505
OR2T33	18	10	0.172505
NDST4	18	11	0.250771
PDGFRA	18	12	0.346738
SIPA1L2	18	12	0.346738
SPEG	18	12	0.346738
ACAN	18	13	0.458869
DCAF12L1	18	13	0.458869
LRP1	18	13	0.458869
LYST	18	13	0.458869
PCDHGA3	18	13	0.458869
VPS13C	18	13	0.458869
ABCA12	18	15	0.719284
ATM	18	15	0.719284
PLCB1	18	15	0.719284
SCN3A	18	15	0.719284
ATRNL1	18	16	0.859344
MMP16	18	16	0.859344
NELL1	18	16	0.859344
SMARCA4	18	16	0.859344
CDH7	18	17	1
CHL1	18	17	1
FRYL	17	4	0.00608962
LEPR	17	4	0.00608962
ANKRD17	17	6	0.0306982
CHD5	17	6	0.0306982
PDE10A	17	6	0.0306982
TRPC5	17	6	0.0306982
ZNF716	17	6	0.0306982
CNTN1	17	7	0.0576874
COL4A5	17	7	0.0576874
DYNC2H1	17	7	0.0576874
GTF3C1	17	7	0.0576874
OR2T4	17	7	0.0576874
OR5T3	17	7	0.0576874
PLCB4	17	7	0.0576874
GABRG2	17	8	0.0990147
NETO1	17	8	0.0990147
OR2M3	17	8	0.0990147
PCDHB9	17	8	0.0990147
CACNA1B	17	9	0.157492
SETD2	17	9	0.157492
ABCC11	17	10	0.234785
MTUS2	17	10	0.234785
RGS7	17	10	0.234785
THBS2	17	10	0.234785
ATRX	17	11	0.331037
DIDO1	17	11	0.331037
KIF21B	17	11	0.331037
LCT	17	11	0.331037
NID1	17	11	0.331037
CUX2	17	12	0.444746
GRIN3A	17	12	0.444746
OR4C15	17	12	0.444746
SEZ6L	17	12	0.444746
ABCB1	17	13	0.57291
GRM8	17	20	0.613298
GRM7	17	14	0.711387
KCNB2	17	15	0.855389
KDR	17	18	0.862959
LRRTM4	17	18	0.862959
ZNF479	17	16	1
DAB1	16	3	0.00375174
PCDHGB1	16	3	0.00375174
ATP7A	16	4	0.0102548
MDN1	16	4	0.0102548
NLRP10	16	4	0.0102548
TECRL	16	4	0.0102548
CMTR2	16	5	0.0235834
DACH1	16	5	0.0235834
PAK7	16	5	0.0235834
SHANK1	16	5	0.0235834
ASH1L	16	6	0.0474397
MTCL1	16	6	0.0474397
PCDHGA6	16	6	0.0474397
PZP	16	6	0.0474397
GLI2	16	7	0.0857059
POLQ	16	7	0.0857059
ADAM19	16	8	0.141743
DGKB	16	8	0.141743
DNAH10	16	8	0.141743
GRID1	16	8	0.141743
POTEF	16	8	0.141743
ADAMTS18	16	9	0.217704
MAGI2	16	9	0.217704
NRG3	16	9	0.217704
ROR2	16	9	0.217704
UBR5	16	9	0.217704
WDR49	16	9	0.217704
UNC13C	16	23	0.24845
EPHB1	16	10	0.314043
ADCY8	16	11	0.429327
MGA	16	11	0.429327
MUC5AC	16	11	0.429327
OR2M5	16	11	0.429327
OR4A5	16	11	0.429327
ZDBF2	16	11	0.429327
ZEB2	16	11	0.429327
ALMS1	16	12	0.560382
IGSF1	16	12	0.560382
MED12	16	12	0.560382
OR5L1	16	12	0.560382
SACS	16	12	0.560382
PCDH18	16	13	0.702703
ZIC4	16	13	0.702703
DYSF	16	14	0.851039
MROH2B	16	17	0.859344
FCGBP	16	15	1
MAP2	16	15	1
ATF7IP	15	0	4.92502e-05
FZD10	15	2	0.00199648
NLRP11	15	3	0.00655342
RIF1	15	3	0.00655342
CADPS	15	4	0.0170597
CALCR	15	4	0.0170597
GALNT13	15	4	0.0170597
LVRN	15	4	0.0170597
MKRN3	15	4	0.0170597
ADCY10	15	5	0.0374744
CASR	15	5	0.0374744
CFAP54	15	5	0.0374744
DSG1	15	5	0.0374744
OR4K17	15	5	0.0374744
PCDHGA1	15	5	0.0374744
PSG8	15	5	0.0374744
TMEM132E	15	5	0.0374744
DTNA	15	6	0.0722019
FSHR	15	6	0.0722019
KPRP	15	6	0.0722019
TRPM1	15	6	0.0722019
ABCA9	15	7	0.125264
BDP1	15	7	0.125264
BRINP2	15	7	0.125264
MYO3A	15	7	0.125264
PCDHA4	15	7	0.125264
PCDHB6	15	7	0.125264
SPATA31A3	15	7	0.125264
TEP1	15	7	0.125264
ANO4	15	8	0.199435
ARID1A	15	8	0.199435
CCDC129	15	8	0.199435
DSG4	15	8	0.199435
IRS4	15	8	0.199435
MYO7B	15	8	0.199435
NLRP7	15	8	0.199435
OR5F1	15	8	0.199435
CHD7	15	9	0.295588
GABRB3	15	9	0.295588
KLHL4	15	9	0.295588
MED12L	15	9	0.295588
NLRP8	15	9	0.295588
PDHA2	15	9	0.295588
PIK3CG	15	9	0.295588
RAD51AP2	15	9	0.295588
SATB2	15	9	0.295588
AGMO	15	10	0.412415
CD163L1	15	10	0.412415
DCHS1	15	10	0.412415
FHOD3	15	10	0.412415
FSCB	15	10	0.412415
GABRG1	15	10	0.412415
OR11H1	15	10	0.412415
SLC12A5	15	10	0.412415
CFAP47	15	19	0.483867
SPEF2	15	19	0.483867
ABCA10	15	11	0.546557
CMYA5	15	11	0.546557
COL4A1	15	11	0.546557
CPED1	15	11	0.546557
DOCK10	15	11	0.546557
FER1L6	15	11	0.546557
KMT2D	15	11	0.546557
SAGE1	15	11	0.546557
VPS13B	15	11	0.546557
ANK3	15	12	0.693095
DUSP27	15	12	0.693095
FOLH1	15	12	0.693095
OR6F1	15	12	0.693095
PCDHA1	15	12	0.693095
PCDHB2	15	12	0.693095
GRIK2	15	13	0.846226
INSRR	15	13	0.846226
OR4C6	15	13	0.846226
PCDHB12	15	13	0.846226
PCDHB8	15	16	0.855389
KCNH8	15	14	1
LAMA4	15	14	1
DENND2A	14	1	0.00083146
IRS1	14	2	0.00364198
DOPEY2	14	3	0.011321
INPP4B	14	3	0.011321
NCOA6	14	3	0.011321
NPAS3	14	3	0.011321
NUP210	14	3	0.011321
OR14C36	14	3	0.011321
OR2A25	14	3	0.011321
OR4N5	14	3	0.011321
OR5D16	14	3	0.011321
SP140	14	3	0.011321
ARPP21	14	4	0.0280074
CLSTN2	14	4	0.0280074
FCRL2	14	4	0.0280074
ROBO1	14	4	0.0280074
ZBED9	14	4	0.0280074
CES5A	14	5	0.0586611
DCAF8L1	14	5	0.0586611
KCNA5	14	5	0.0586611
KCNK2	14	5	0.0586611
PHF3	14	5	0.0586611
RTTN	14	5	0.0586611
TLN2	14	5	0.0586611
ARID2	14	6	0.108097
BCAN	14	6	0.108097
CTNNA3	14	6	0.108097
GPRC6A	14	6	0.108097
OR5D14	14	6	0.108097
PCDHGA8	14	6	0.108097
RGAG1	14	6	0.108097
TRPM2	14	6	0.108097
ADGRL4	14	7	0.179886
CACNA1I	14	7	0.179886
CFAP61	14	7	0.179886
CTTNBP2	14	7	0.179886
FAM171A1	14	7	0.179886
FREM1	14	7	0.179886
FRY	14	7	0.179886
GCN1L1	14	7	0.179886
ITPR2	14	7	0.179886
OR2M4	14	7	0.179886
UBA6	14	7	0.179886
BCHE	14	8	0.275476
CCDC108	14	8	0.275476
KCNA4	14	8	0.275476
LAMA3	14	8	0.275476
LAMB1	14	8	0.275476
PROS1	14	8	0.275476
PTCHD4	14	8	0.275476
RAG1	14	8	0.275476
RGPD3	14	8	0.275476
SLIT3	14	8	0.275476
SYNPO2	14	8	0.275476
ZNF257	14	8	0.275476
CHD6	14	9	0.393762
EPHA7	14	9	0.393762
IL1RAPL1	14	9	0.393762
MYH3	14	9	0.393762
NOS1	14	9	0.393762
PKD1L2	14	9	0.393762
POSTN	14	9	0.393762
RUNX1T1	14	9	0.393762
TRIM51	14	9	0.393762
PCDHA3	14	10	0.531204
PCDHGA5	14	10	0.531204
PDE1C	14	10	0.531204
WBSCR17	14	10	0.531204
ANKRD30B	14	11	0.682391
CR1	14	11	0.682391
FCRL5	14	11	0.682391
NLRP4	14	11	0.682391
RBP3	14	11	0.682391
KIF4B	14	12	0.840864
MYPN	14	12	0.840864
PARD3B	14	12	0.840864
UNC5D	14	12	0.840864
HUWE1	14	15	0.851039
L1CAM	14	15	0.851039
BRWD3	14	13	1
GLI3	14	13	1
PCDHA2	14	14	1
PCDHA5	14	13	1
TMEM132B	14	13	1
ZEB1	14	13	1
ABL2	13	2	0.00658185
GCC2	13	2	0.00658185
MAGI1	13	2	0.00658185
MMP2	13	3	0.0193213
TRANK1	13	3	0.0193213
TRIML2	13	3	0.0193213
BNC2	13	4	0.0453223
CD109	13	4	0.0453223
CTCFL	13	4	0.0453223
DNER	13	4	0.0453223
EVC2	13	4	0.0453223
FLT4	13	4	0.0453223
IL16	13	4	0.0453223
MAP1B	13	4	0.0453223
MROH9	13	4	0.0453223
NMUR2	13	4	0.0453223
SALL3	13	4	0.0453223
TET1	13	4	0.0453223
ZNF385D	13	4	0.0453223
ANO5	13	5	0.0903408
CREBBP	13	5	0.0903408
DPYD	13	5	0.0903408
MAP3K19	13	5	0.0903408
SIRPG	13	5	0.0903408
SPAM1	13	5	0.0903408
TPR	13	5	0.0903408
ZSWIM2	13	5	0.0903408
AMPH	13	6	0.15898
C2CD3	13	6	0.15898
COL2A1	13	6	0.15898
CSPG4	13	6	0.15898
EGFLAM	13	6	0.15898
MYLK	13	6	0.15898
NCAM2	13	6	0.15898
PDILT	13	6	0.15898
POLE	13	6	0.15898
REG3G	13	6	0.15898
SDK2	13	6	0.15898
SELP	13	6	0.15898
SMG1	13	6	0.15898
ADAMTS5	13	7	0.253478
EDIL3	13	7	0.253478
LRRC32	13	7	0.253478
NRAP	13	7	0.253478
OR10G8	13	7	0.253478
PCDH8	13	7	0.253478
PCK1	13	7	0.253478
PRG4	13	7	0.253478
PRSS1	13	7	0.253478
SCN7A	13	7	0.253478
SEMA3A	13	7	0.253478
SLC12A1	13	7	0.253478
SRRM2	13	7	0.253478
TECTA	13	7	0.253478
TLL2	13	7	0.253478
TRIO	13	7	0.253478
UGT2B11	13	7	0.253478
NRXN3	13	19	0.279816
ADAM23	13	8	0.373065
ARAP2	13	8	0.373065
CACNA1A	13	8	0.373065
CAD	13	8	0.373065
CASS4	13	8	0.373065
DZIP3	13	8	0.373065
FAM171B	13	8	0.373065
HECTD4	13	8	0.373065
OR8J3	13	8	0.373065
PDE3A	13	8	0.373065
TAS1R2	13	8	0.373065
TFAP2D	13	8	0.373065
ACSM5	13	9	0.514027
AMER1	13	9	0.514027
ATP8A2	13	9	0.514027
DGKI	13	9	0.514027
DNAH2	13	9	0.514027
HIVEP3	13	9	0.514027
OR2G6	13	9	0.514027
PCDHB11	13	9	0.514027
SAMD9L	13	9	0.514027
ADAMTSL1	13	10	0.670372
ALPK2	13	10	0.670372
ATP10B	13	10	0.670372
FANCM	13	10	0.670372
FLNA	13	10	0.670372
LILRB1	13	10	0.670372
OR4C46	13	10	0.670372
PTPRH	13	10	0.670372
RIMBP2	13	10	0.670372
SLC17A6	13	10	0.670372
GRM1	13	15	0.702703
IGSF10	13	11	0.834843
MEGF10	13	11	0.834843
SLCO5A1	13	11	0.834843
TPO	13	11	0.834843
OR4A16	13	14	0.846226
F5	13	12	1
SAMD9	13	12	1
ADGRV1	13	13	1
FRMPD4	13	13	1
ITGA4	13	13	1
SLC30A10	12	0	0.000427036
C7orf60	12	1	0.00305175
DLK1	12	1	0.00305175
HAPLN1	12	1	0.00305175
OR13G1	12	1	0.00305175
TRPC3	12	1	0.00305175
ADAM33	12	2	0.0117732
RET	12	2	0.0117732
CHAT	12	3	0.0325385
EPB41L2	12	3	0.0325385
HDX	12	3	0.0325385
OR10A2	12	3	0.0325385
PALLD	12	3	0.0325385
PDE6A	12	3	0.0325385
POTEC	12	3	0.0325385
PPARGC1A	12	3	0.0325385
PXDN	12	3	0.0325385
SPTBN4	12	3	0.0325385
CACNA1S	12	4	0.07219
CNGB3	12	4	0.07219
CPZ	12	4	0.07219
CSPP1	12	4	0.07219
GALNT14	12	4	0.07219
GPR156	12	4	0.07219
ITPR3	12	4	0.07219
NCOA1	12	4	0.07219
NTRK2	12	4	0.07219
OR6N2	12	4	0.07219
PCDHA11	12	4	0.07219
PPFIA2	12	4	0.07219
SIGLEC12	12	4	0.07219
UNC13A	12	4	0.07219
ABCC9	12	5	0.136672
ACACB	12	5	0.136672
ADAMTS1	12	5	0.136672
BICC1	12	5	0.136672
COL6A2	12	5	0.136672
GLRA2	12	5	0.136672
GRIA4	12	5	0.136672
HEPHL1	12	5	0.136672
IFT172	12	5	0.136672
OLFML2B	12	5	0.136672
PDZRN4	12	5	0.136672
PRDM14	12	5	0.136672
PYHIN1	12	5	0.136672
RPE65	12	5	0.136672
SCN4A	12	5	0.136672
WDR72	12	5	0.136672
ZNF33A	12	5	0.136672
OR2W3	12	19	0.200386
A2ML1	12	6	0.229336
ATG2B	12	6	0.229336
BAZ2B	12	6	0.229336
COBL	12	6	0.229336
EPG5	12	6	0.229336
FLT3	12	6	0.229336
GABRQ	12	6	0.229336
NELL2	12	6	0.229336
NRK	12	6	0.229336
OR2B11	12	6	0.229336
OR8K5	12	6	0.229336
PCDHGB3	12	6	0.229336
UMOD	12	6	0.229336
BRAF	12	18	0.265753
NLRP12	12	18	0.265753
OVCH1	12	18	0.265753
AGBL1	12	7	0.349945
FBN1	12	7	0.349945
NPHS1	12	7	0.349945
PCDHA7	12	7	0.349945
PCNX	12	7	0.349945
SPTB	12	7	0.349945
TKTL2	12	7	0.349945
TNRC6A	12	7	0.349945
TRPV6	12	7	0.349945
DNAH17	12	8	0.494645
DPP10	12	8	0.494645
DYNC1H1	12	8	0.494645
EPB41L3	12	8	0.494645
FBN3	12	8	0.494645
GRIK4	12	8	0.494645
KCNQ2	12	8	0.494645
MYH11	12	8	0.494645
PCDHGA4	12	8	0.494645
PGK2	12	8	0.494645
PRKCB	12	8	0.494645
SLC9C2	12	8	0.494645
SLITRK5	12	8	0.494645
ZNF99	12	8	0.494645
CELSR3	12	9	0.656751
F13B	12	9	0.656751
GFRAL	12	9	0.656751
HIVEP2	12	9	0.656751
KIAA1755	12	9	0.656751
NFASC	12	9	0.656751
OR6K2	12	9	0.656751
PCDHA9	12	9	0.656751
PCDHB10	12	9	0.656751
PIK3CA	12	9	0.656751
PMFBP1	12	9	0.656751
TUBA3C	12	9	0.656751
TYR	12	9	0.656751
ZCCHC5	12	9	0.656751
OR5D13	12	14	0.693095
COL15A1	12	10	0.82802
COL24A1	12	10	0.82802
DSCAML1	12	10	0.82802
GABRG3	12	10	0.82802
KCNJ3	12	10	0.82802
PAPPA	12	10	0.82802
PCDHA6	12	10	0.82802
PTPRC	12	10	0.82802
SEMA5A	12	10	0.82802
SPAG17	12	10	0.82802
TMEM200A	12	10	0.82802
ZIC1	12	10	0.82802
CNTN3	12	13	0.840864
OR2L13	12	13	0.840864
OR8U1	12	13	0.840864
PTPRN2	12	13	0.840864
BSN	12	11	1
F13A1	12	12	1
GABRA2	12	11	1
HHIPL2	12	11	1
KCNH1	12	12	1
KIAA1210	12	11	1
OCA2	12	11	1
PLG	12	12	1
RANBP2	12	11	1
SCN11A	12	11	1
IGKV3D-11	11	0	0.000873564
CFAP46	11	1	0.00578537
ERCC5	11	1	0.00578537
USP7	11	1	0.00578537
ABCA7	11	2	0.0208203
ABCC12	11	2	0.0208203
CYLC2	11	2	0.0208203
INTU	11	2	0.0208203
LRRTM3	11	2	0.0208203
MPO	11	2	0.0208203
NAALADL2	11	2	0.0208203
SLC17A8	11	2	0.0208203
SMO	11	2	0.0208203
UNC5B	11	2	0.0208203
ATP10A	11	3	0.053993
CDKN2A	11	3	0.053993
CHRDL1	11	3	0.053993
CR2	11	3	0.053993
DPYS	11	3	0.053993
MTMR8	11	3	0.053993
NINL	11	3	0.053993
OR5B12	11	3	0.053993
OR5D18	11	3	0.053993
SLC17A3	11	3	0.053993
TMTC3	11	3	0.053993
ZNF658	11	3	0.053993
ABCD2	11	4	0.112993
ADGRF4	11	4	0.112993
BRDT	11	4	0.112993
DCLK1	11	4	0.112993
DOCK3	11	4	0.112993
DOCK5	11	4	0.112993
GRIK3	11	4	0.112993
MC5R	11	4	0.112993
NOX3	11	4	0.112993
NPC1L1	11	4	0.112993
OR4A47	11	4	0.112993
PLEKHG4B	11	4	0.112993
SLC6A15	11	4	0.112993
SRGAP1	11	4	0.112993
TRPC7	11	4	0.112993
VEGFC	11	4	0.112993
ADAM2	11	5	0.20276
ASCC3	11	5	0.20276
ATP10D	11	5	0.20276
BEND2	11	5	0.20276
BTAF1	11	5	0.20276
C6	11	5	0.20276
CCT8L2	11	5	0.20276
DDX26B	11	5	0.20276
DOCK4	11	5	0.20276
EBF3	11	5	0.20276
IGSF9B	11	5	0.20276
ITGAE	11	5	0.20276
ITGAM	11	5	0.20276
JMJD1C	11	5	0.20276
KIF19	11	5	0.20276
MAN2A1	11	5	0.20276
NUP205	11	5	0.20276
OR2T27	11	5	0.20276
OR4K2	11	5	0.20276
OR4M1	11	5	0.20276
OR4N2	11	5	0.20276
OR4S2	11	5	0.20276
PCDH20	11	5	0.20276
PLD1	11	5	0.20276
PSG11	11	5	0.20276
ROBO3	11	5	0.20276
SHPRH	11	5	0.20276
SLC26A7	11	5	0.20276
SLC5A7	11	5	0.20276
SNRNP200	11	5	0.20276
SULF2	11	5	0.20276
SYT4	11	5	0.20276
TIAM2	11	5	0.20276
TTLL7	11	5	0.20276
UNC5C	11	5	0.20276
ZFHX3	11	5	0.20276
ABCG5	11	6	0.323921
BMS1	11	6	0.323921
C2orf78	11	6	0.323921
CD5L	11	6	0.323921
DRD5	11	6	0.323921
DSP	11	6	0.323921
ENOX1	11	6	0.323921
GABRA5	11	6	0.323921
GNAS	11	6	0.323921
GPR50	11	6	0.323921
GREB1	11	6	0.323921
KIF5A	11	6	0.323921
OR10AG1	11	6	0.323921
OR10X1	11	6	0.323921
PASD1	11	6	0.323921
PLXNB2	11	6	0.323921
SLC6A5	11	6	0.323921
UGT2B4	11	6	0.323921
UGT3A1	11	6	0.323921
OR2G2	11	16	0.331037
PCDHB14	11	16	0.331037
COL7A1	11	15	0.429327
ADCY1	11	7	0.472556
ARHGAP32	11	7	0.472556
ATP8B4	11	7	0.472556
BRINP1	11	7	0.472556
CYP11B1	11	7	0.472556
HEATR1	11	7	0.472556
KCNB1	11	7	0.472556
LAMC1	11	7	0.472556
MADD	11	7	0.472556
MAGEB6	11	7	0.472556
MAGEC2	11	7	0.472556
MED13L	11	7	0.472556
MYT1	11	7	0.472556
OR14K1	11	7	0.472556
OR2M2	11	7	0.472556
OR2T34	11	7	0.472556
OR8H2	11	7	0.472556
PSKH2	11	7	0.472556
TRPC6	11	7	0.472556
VAV3	11	7	0.472556
VCAM1	11	7	0.472556
ADAMTS19	11	14	0.546557
REG3A	11	14	0.546557
ACSM2B	11	8	0.641146
ADAMTS9	11	8	0.641146
ADCY5	11	8	0.641146
BMPER	11	8	0.641146
DACT1	11	8	0.641146
HCRTR2	11	8	0.641146
KCNC2	11	8	0.641146
LRP4	11	8	0.641146
OR1C1	11	8	0.641146
OR2L3	11	8	0.641146
PCSK5	11	8	0.641146
PLCE1	11	8	0.641146
PRKD1	11	8	0.641146
RP11-407N17.3	11	8	0.641146
TNXB	11	8	0.641146
UGT2B28	11	8	0.641146
COL4A2	11	13	0.682391
ARMC3	11	9	0.820203
CDH11	11	9	0.820203
FNDC1	11	9	0.820203
LRFN2	11	9	0.820203
NES	11	9	0.820203
NLRP2	11	9	0.820203
ZFYVE26	11	9	0.820203
NCAN	11	12	0.834843
TBX22	11	12	0.834843
ANO3	11	10	1
ATP2B3	11	10	1
BRCA2	11	10	1
CACNA1F	11	11	1
CAMTA1	11	10	1
CYP11B2	11	10	1
DGKK	11	10	1
DLGAP2	11	10	1
DNAH1	11	11	1
DPP6	11	11	1
FAM71B	11	11	1
HSPG2	11	10	1
IQGAP2	11	10	1
LILRB2	11	10	1
LRRIQ3	11	10	1
NRXN2	11	10	1
OR2T12	11	11	1
SERPINB3	11	10	1
SLC44A5	11	11	1
SPATA31E1	11	10	1
TACC2	11	10	1
MTRR	10	0	0.00178323
MYF5	10	0	0.00178323
PTPN14	10	0	0.00178323
SLC7A13	10	0	0.00178323
ENAM	10	1	0.0108798
GCC1	10	1	0.0108798
LATS1	10	1	0.0108798
NCOR1	10	1	0.0108798
OR8D2	10	1	0.0108798
SLFN11	10	1	0.0108798
SORBS1	10	1	0.0108798
TEX14	10	1	0.0108798
ZCCHC11	10	1	0.0108798
DSG3	10	22	0.0293256
BAIAP3	10	2	0.0363522
BHLHB9	10	2	0.0363522
CNTN6	10	2	0.0363522
DLGAP4	10	2	0.0363522
DOCK9	10	2	0.0363522
GBA3	10	2	0.0363522
KCND3	10	2	0.0363522
NOD2	10	2	0.0363522
PTPRU	10	2	0.0363522
RAB3GAP2	10	2	0.0363522
RPL10L	10	2	0.0363522
SLC18A1	10	2	0.0363522
SLC5A11	10	2	0.0363522
ZNF407	10	2	0.0363522
AIM1L	10	3	0.0881254
ATP12A	10	3	0.0881254
CELSR2	10	3	0.0881254
CHM	10	3	0.0881254
CROCC	10	3	0.0881254
CSF1R	10	3	0.0881254
EPHA4	10	3	0.0881254
GAK	10	3	0.0881254
GPATCH8	10	3	0.0881254
GPR148	10	3	0.0881254
GPRIN3	10	3	0.0881254
KCTD8	10	3	0.0881254
MUC3A	10	3	0.0881254
MYO15A	10	3	0.0881254
NME8	10	3	0.0881254
NPY5R	10	3	0.0881254
OR11G2	10	3	0.0881254
OR56A1	10	3	0.0881254
PKD2	10	3	0.0881254
PLA2G4A	10	3	0.0881254
PNLIP	10	3	0.0881254
RAPGEF6	10	3	0.0881254
RFWD2	10	3	0.0881254
SLC4A8	10	3	0.0881254
SLC9A2	10	3	0.0881254
SYCP1	10	3	0.0881254
TRIM49	10	3	0.0881254
TTC17	10	3	0.0881254
ASB5	10	4	0.173456
C1orf94	10	4	0.173456
CACNA2D4	10	4	0.173456
CDYL	10	4	0.173456
CHRND	10	4	0.173456
CNBD1	10	4	0.173456
GBP6	10	4	0.173456
GDF10	10	4	0.173456
HS3ST5	10	4	0.173456
KIR3DL2	10	4	0.173456
LPAR4	10	4	0.173456
MAGEC3	10	4	0.173456
MDC1	10	4	0.173456
MSH4	10	4	0.173456
MYBPC1	10	4	0.173456
PHACTR3	10	4	0.173456
PIEZO2	10	4	0.173456
PIK3R4	10	4	0.173456
PLXNA3	10	4	0.173456
PRAMEF15	10	4	0.173456
ROBO4	10	4	0.173456
SLC10A2	10	4	0.173456
TMEM2	10	4	0.173456
TRIM29	10	4	0.173456
TTC12	10	4	0.173456
TXLNB	10	4	0.173456
UNC5A	10	4	0.173456
ZFP64	10	4	0.173456
ZGRF1	10	4	0.173456
ZNF304	10	4	0.173456
ZNF518B	10	4	0.173456
MYOM2	10	16	0.234785
ADGRB1	10	5	0.294382
AGRN	10	5	0.294382
AHCTF1	10	5	0.294382
ATP13A5	10	5	0.294382
BRCA1	10	5	0.294382
CDX4	10	5	0.294382
CRB2	10	5	0.294382
CRISPLD1	10	5	0.294382
DCLK3	10	5	0.294382
EFHB	10	5	0.294382
GPC6	10	5	0.294382
HTR1E	10	5	0.294382
IL18RAP	10	5	0.294382
MCF2	10	5	0.294382
MYOCD	10	5	0.294382
NOS2	10	5	0.294382
NOVA1	10	5	0.294382
OR5I1	10	5	0.294382
OR8J1	10	5	0.294382
PIK3C2B	10	5	0.294382
PPEF2	10	5	0.294382
PRKG1	10	5	0.294382
SLC4A1	10	5	0.294382
SPTBN1	10	5	0.294382
TBX18	10	5	0.294382
TMPRSS11F	10	5	0.294382
ZC3H13	10	5	0.294382
ZNF236	10	5	0.294382
KCNH7	10	15	0.314043
MKI67	10	14	0.412415
PCDHB16	10	14	0.412415
TRO	10	14	0.412415
ADAMTS17	10	6	0.447085
ARHGEF11	10	6	0.447085
AXDND1	10	6	0.447085
CNTLN	10	6	0.447085
CWH43	10	6	0.447085
DCSTAMP	10	6	0.447085
GAB4	10	6	0.447085
GABRA1	10	6	0.447085
GLDC	10	6	0.447085
GPR101	10	6	0.447085
HECTD1	10	6	0.447085
IGDCC4	10	6	0.447085
KCNT1	10	6	0.447085
KEL	10	6	0.447085
KIAA0556	10	6	0.447085
KLHL38	10	6	0.447085
MROH7	10	6	0.447085
MYH15	10	6	0.447085
NPAS4	10	6	0.447085
NTM	10	6	0.447085
OR8K1	10	6	0.447085
PCDHGB2	10	6	0.447085
PSG2	10	6	0.447085
SERPINB4	10	6	0.447085
SPATA31A7	10	6	0.447085
SVIL	10	6	0.447085
SZT2	10	6	0.447085
TBX15	10	6	0.447085
USP34	10	6	0.447085
WDR17	10	6	0.447085
WSCD2	10	6	0.447085
ZNF711	10	6	0.447085
ZSCAN1	10	6	0.447085
CARD11	10	13	0.531204
A2M	10	7	0.623033
AGL	10	7	0.623033
ARID1B	10	7	0.623033
CDH4	10	7	0.623033
CYP26B1	10	7	0.623033
EPRS	10	7	0.623033
GRIA3	10	7	0.623033
HTR1A	10	7	0.623033
IL7R	10	7	0.623033
NCOR2	10	7	0.623033
NUP214	10	7	0.623033
OR10Z1	10	7	0.623033
PCNXL2	10	7	0.623033
RNF213	10	7	0.623033
ROS1	10	7	0.623033
SEMA5B	10	7	0.623033
SORL1	10	7	0.623033
THOC2	10	7	0.623033
TRIOBP	10	7	0.623033
WDR7	10	7	0.623033
ZNF318	10	7	0.623033
COL9A1	10	12	0.670372
NAV2	10	12	0.670372
OR2L2	10	12	0.670372
BCOR	10	8	0.811129
CAPN6	10	8	0.811129
CD1E	10	8	0.811129
CNKSR2	10	8	0.811129
COL21A1	10	8	0.811129
COL27A1	10	8	0.811129
FCRL1	10	8	0.811129
HECW2	10	8	0.811129
INHBA	10	8	0.811129
ITIH5	10	8	0.811129
KMT2A	10	8	0.811129
LRRTM1	10	8	0.811129
MICAL3	10	8	0.811129
NIPBL	10	8	0.811129
OR5T2	10	8	0.811129
PKD1	10	8	0.811129
RGS22	10	8	0.811129
VWF	10	8	0.811129
CCNB3	10	11	0.82802
GUCY1A2	10	11	0.82802
KIF1A	10	11	0.82802
ABCB11	10	10	1
ABCC8	10	9	1
ADNP2	10	10	1
CHRM3	10	9	1
CLCA4	10	9	1
DACH2	10	10	1
FLT1	10	10	1
GOLGB1	10	10	1
GUCY2F	10	9	1
ICE1	10	9	1
ITGAL	10	9	1
KIF21A	10	9	1
LGR5	10	10	1
MARCO	10	9	1
OR10J3	10	9	1
OR2AK2	10	10	1
OR5W2	10	9	1
P2RY10	10	10	1
PLXNA2	10	10	1
POTEH	10	9	1
SLC32A1	10	9	1
TCHHL1	10	9	1
TENM4	10	9	1
TGM6	10	9	1
AQR	9	0	0.0036325
CYBB	9	0	0.0036325
SUCO	9	0	0.0036325
TBC1D31	9	0	0.0036325
ADGRG6	9	1	0.0202759
ATP8B2	9	1	0.0202759
DAB2	9	1	0.0202759
DDX50	9	1	0.0202759
DRD1	9	1	0.0202759
EFCAB6	9	1	0.0202759
INSR	9	1	0.0202759
MAGEB2	9	1	0.0202759
MUT	9	1	0.0202759
MYBPC3	9	1	0.0202759
MYOC	9	1	0.0202759
NEO1	9	1	0.0202759
OBSL1	9	1	0.0202759
PCDHGA10	9	1	0.0202759
PRAMEF11	9	1	0.0202759
SERPINA11	9	1	0.0202759
SLC6A17	9	1	0.0202759
SOS2	9	1	0.0202759
SPAG6	9	1	0.0202759
SYNCRIP	9	1	0.0202759
TRPV4	9	1	0.0202759
TSC2	9	1	0.0202759
TTC14	9	1	0.0202759
UGT2B17	9	1	0.0202759
AKAP11	9	2	0.0625584
ASTL	9	2	0.0625584
C10orf90	9	2	0.0625584
CACNA1D	9	2	0.0625584
CCDC132	9	2	0.0625584
CHD4	9	2	0.0625584
CKAP5	9	2	0.0625584
CSRNP3	9	2	0.0625584
CYP4F8	9	2	0.0625584
DRD3	9	2	0.0625584
FAM71A	9	2	0.0625584
IFI16	9	2	0.0625584
IL1RL1	9	2	0.0625584
KRT38	9	2	0.0625584
KRT82	9	2	0.0625584
LMBRD2	9	2	0.0625584
LPPR5	9	2	0.0625584
LTN1	9	2	0.0625584
NBPF12	9	2	0.0625584
NUP133	9	2	0.0625584
SOS1	9	2	0.0625584
TAB3	9	2	0.0625584
TCERG1L	9	2	0.0625584
UBE4B	9	2	0.0625584
ITIH6	9	18	0.0784262
ABCB4	9	3	0.141177
ADCYAP1R1	9	3	0.141177
AMY2B	9	3	0.141177
ANKRD55	9	3	0.141177
ANLN	9	3	0.141177
ASAH2	9	3	0.141177
CABS1	9	3	0.141177
CALN1	9	3	0.141177
CCSER1	9	3	0.141177
CLEC16A	9	3	0.141177
COPA	9	3	0.141177
CPQ	9	3	0.141177
ERCC6	9	3	0.141177
FRMD6	9	3	0.141177
HK3	9	3	0.141177
HOXA3	9	3	0.141177
IL21R	9	3	0.141177
KCNH2	9	3	0.141177
KDM6B	9	3	0.141177
LAMP5	9	3	0.141177
LARGE	9	3	0.141177
LARP1	9	3	0.141177
LILRB5	9	3	0.141177
LMO7	9	3	0.141177
MN1	9	3	0.141177
MYO18A	9	3	0.141177
OR2C3	9	3	0.141177
OR51D1	9	3	0.141177
OR51Q1	9	3	0.141177
OR5R1	9	3	0.141177
PHF20L1	9	3	0.141177
POF1B	9	3	0.141177
RFX6	9	3	0.141177
SELE	9	3	0.141177
SERPINA4	9	3	0.141177
SGOL2	9	3	0.141177
SHROOM3	9	3	0.141177
TCF20	9	3	0.141177
TDRD1	9	3	0.141177
TET3	9	3	0.141177
EP400	9	16	0.157492
RBM10	9	15	0.217704
ALDH8A1	9	4	0.260543
C11orf63	9	4	0.260543
CACNA1G	9	4	0.260543
CELSR1	9	4	0.260543
CEP152	9	4	0.260543
DLGAP1	9	4	0.260543
DSC3	9	4	0.260543
DYNC1I1	9	4	0.260543
FYB	9	4	0.260543
GPC5	9	4	0.260543
GPRASP1	9	4	0.260543
HCFC1	9	4	0.260543
IMPG1	9	4	0.260543
IMPG2	9	4	0.260543
ITGBL1	9	4	0.260543
KCNMA1	9	4	0.260543
MCM4	9	4	0.260543
MGAT3	9	4	0.260543
MYRF	9	4	0.260543
NFAT5	9	4	0.260543
NHS	9	4	0.260543
PABPC5	9	4	0.260543
PDE11A	9	4	0.260543
PGR	9	4	0.260543
PIK3AP1	9	4	0.260543
PIK3C2G	9	4	0.260543
POLA1	9	4	0.260543
PSME4	9	4	0.260543
PTPRR	9	4	0.260543
RFX4	9	4	0.260543
SLCO6A1	9	4	0.260543
SPTAN1	9	4	0.260543
STARD8	9	4	0.260543
TCF4	9	4	0.260543
TNC	9	4	0.260543
TNS1	9	4	0.260543
TRIM48	9	4	0.260543
WDR66	9	4	0.260543
ZNF221	9	4	0.260543
ZNF761	9	4	0.260543
ZSCAN5B	9	4	0.260543
TRIML1	9	14	0.295588
ALK	9	13	0.393762
C7	9	13	0.393762
OR2G3	9	13	0.393762
OR2T1	9	13	0.393762
ARHGEF12	9	5	0.417298
BNC1	9	5	0.417298
BRIP1	9	5	0.417298
CEP128	9	5	0.417298
CNTN2	9	5	0.417298
CNTN4	9	5	0.417298
COL1A1	9	5	0.417298
CORIN	9	5	0.417298
CPAMD8	9	5	0.417298
DNMT3A	9	5	0.417298
ENPEP	9	5	0.417298
EYA4	9	5	0.417298
GLI1	9	5	0.417298
GRIA2	9	5	0.417298
KCNK10	9	5	0.417298
LILRB4	9	5	0.417298
MAP3K4	9	5	0.417298
2021-03-11	9	5	0.417298
MORC1	9	5	0.417298
OFD1	9	5	0.417298
OR2T11	9	5	0.417298
OR4L1	9	5	0.417298
OR5B3	9	5	0.417298
OR8H3	9	5	0.417298
PCDHA13	9	5	0.417298
PCDHA8	9	5	0.417298
POU3F4	9	5	0.417298
PSG9	9	5	0.417298
RASGRF2	9	5	0.417298
RTN1	9	5	0.417298
SLC24A2	9	5	0.417298
SYT9	9	5	0.417298
TBX5	9	5	0.417298
TRIM9	9	5	0.417298
UGT2A3	9	5	0.417298
VGLL3	9	5	0.417298
ZFP30	9	5	0.417298
COL25A1	9	12	0.514027
OR51V1	9	12	0.514027
ZNF735	9	12	0.514027
C2orf16	9	6	0.601673
CCDC40	9	6	0.601673
CEP192	9	6	0.601673
CFAP58	9	6	0.601673
CYLC1	9	6	0.601673
FASN	9	6	0.601673
KIF17	9	6	0.601673
LRRK1	9	6	0.601673
MBD5	9	6	0.601673
NCAM1	9	6	0.601673
NCAPD3	9	6	0.601673
NPFFR2	9	6	0.601673
OR10J1	9	6	0.601673
OR10Q1	9	6	0.601673
OR2D3	9	6	0.601673
OR4D11	9	6	0.601673
OR5T1	9	6	0.601673
OTOA	9	6	0.601673
PALD1	9	6	0.601673
PGBD1	9	6	0.601673
PPP1R16B	9	6	0.601673
RXFP1	9	6	0.601673
SERPINA3	9	6	0.601673
SLC4A10	9	6	0.601673
SLCO1B1	9	6	0.601673
SPTBN5	9	6	0.601673
TBX4	9	6	0.601673
TTC21B	9	6	0.601673
VPS13A	9	6	0.601673
ZFC3H1	9	6	0.601673
ACTRT1	9	11	0.656751
ADAMTS14	9	11	0.656751
EXPH5	9	11	0.656751
LILRA2	9	11	0.656751
PKP2	9	11	0.656751
PLCL1	9	11	0.656751
TRPV5	9	11	0.656751
ZBBX	9	11	0.656751
ANKRD12	9	7	0.800429
AUTS2	9	7	0.800429
CILP2	9	7	0.800429
CLEC4F	9	7	0.800429
GHR	9	7	0.800429
KIR3DL1	9	7	0.800429
MYOF	9	7	0.800429
PCDHA12	9	7	0.800429
PHLDB2	9	7	0.800429
SOX5	9	7	0.800429
STAG2	9	7	0.800429
TRIM42	9	7	0.800429
USP9X	9	7	0.800429
XIRP1	9	7	0.800429
ZZEF1	9	7	0.800429
CDH19	9	10	0.820203
CDHR2	9	10	0.820203
DLC1	9	10	0.820203
IGF2R	9	10	0.820203
OR2T3	9	10	0.820203
PCDHA10	9	10	0.820203
RBFOX1	9	10	0.820203
SEMA3D	9	10	0.820203
SLC9A4	9	10	0.820203
TRIM58	9	10	0.820203
ZNF98	9	10	0.820203
ABCA6	9	8	1
ARHGEF6	9	9	1
CCDC73	9	8	1
CCKBR	9	9	1
CDH20	9	8	1
CFHR4	9	9	1
CPXM2	9	9	1
DSEL	9	8	1
GABRB1	9	8	1
GRIK1	9	8	1
HERC1	9	9	1
LAMA5	9	8	1
LAMC3	9	8	1
LRRC66	9	9	1
MAGEL2	9	9	1
OR2M7	9	9	1
OR4Q3	9	8	1
OR5M3	9	8	1
PCDHGA9	9	8	1
PLB1	9	8	1
PRRC2C	9	9	1
RAPGEF2	9	8	1
SERPINA9	9	8	1
SIGLEC1	9	9	1
SLC14A2	9	8	1
SLC27A6	9	8	1
TRPM3	9	8	1
USP26	9	9	1
CDR1	8	0	0.00738409
HADHB	8	0	0.00738409
HERC5	8	0	0.00738409
HTRA4	8	0	0.00738409
KCTD16	8	0	0.00738409
KRT26	8	0	0.00738409
OR1D5	8	0	0.00738409
PGBD2	8	0	0.00738409
R3HDML	8	0	0.00738409
TOR1AIP2	8	0	0.00738409
UBC	8	0	0.00738409
APOA4	8	1	0.0373969
APOA5	8	1	0.0373969
ARHGEF40	8	1	0.0373969
CDH13	8	1	0.0373969
CNGA4	8	1	0.0373969
DDX60L	8	1	0.0373969
FAM65C	8	1	0.0373969
FLNB	8	1	0.0373969
KRBA1	8	1	0.0373969
OTC	8	1	0.0373969
PPAPDC1A	8	1	0.0373969
PSG1	8	1	0.0373969
RXFP3	8	1	0.0373969
S1PR1	8	1	0.0373969
SCFD2	8	1	0.0373969
SEMA3E	8	1	0.0373969
SMC2	8	1	0.0373969
TCF23	8	1	0.0373969
TSPEAR	8	1	0.0373969
TTLL5	8	1	0.0373969
TYRO3	8	1	0.0373969
USP8	8	1	0.0373969
ZNF184	8	1	0.0373969
ZNF816	8	1	0.0373969
ABCG4	8	2	0.105881
ACTRT2	8	2	0.105881
ADGRE2	8	2	0.105881
ALOX5	8	2	0.105881
BOC	8	2	0.105881
C2CD5	8	2	0.105881
CD34	8	2	0.105881
CHST2	8	2	0.105881
DCAF6	8	2	0.105881
DEPDC5	8	2	0.105881
DKK2	8	2	0.105881
DPYSL4	8	2	0.105881
DSTYK	8	2	0.105881
EXTL3	8	2	0.105881
FIG4	8	2	0.105881
GATA3	8	2	0.105881
GPR37	8	2	0.105881
HAVCR1	8	2	0.105881
IFI44L	8	2	0.105881
IGSF3	8	2	0.105881
IL12RB2	8	2	0.105881
KRT1	8	2	0.105881
KRTAP15-1	8	2	0.105881
L3MBTL1	8	2	0.105881
LATS2	8	2	0.105881
LRIT2	8	2	0.105881
MAST1	8	2	0.105881
MCF2L2	8	2	0.105881
MYO1B	8	2	0.105881
NXF1	8	2	0.105881
OR10A5	8	2	0.105881
OR51T1	8	2	0.105881
OR6B1	8	2	0.105881
OR7D4	8	2	0.105881
PABPC3	8	2	0.105881
PIK3C3	8	2	0.105881
PLD5	8	2	0.105881
PROSER1	8	2	0.105881
R3HDM1	8	2	0.105881
RTP2	8	2	0.105881
SLC3A1	8	2	0.105881
SNTG2	8	2	0.105881
SPATC1	8	2	0.105881
TIE1	8	2	0.105881
TRAF3IP3	8	2	0.105881
ZNF454	8	2	0.105881
ATP2B2	8	14	0.199435
ABCG8	8	3	0.221406
ACACA	8	3	0.221406
ACCSL	8	3	0.221406
ANGPT4	8	3	0.221406
CACNA1H	8	3	0.221406
CCDC141	8	3	0.221406
CCDC171	8	3	0.221406
CCKAR	8	3	0.221406
CNGA3	8	3	0.221406
CNOT1	8	3	0.221406
COL17A1	8	3	0.221406
CPA3	8	3	0.221406
CPXM1	8	3	0.221406
DCLRE1A	8	3	0.221406
DGKG	8	3	0.221406
DSC1	8	3	0.221406
EDNRB	8	3	0.221406
EHMT1	8	3	0.221406
EVI5	8	3	0.221406
FOXP2	8	3	0.221406
FRG2C	8	3	0.221406
GFRA1	8	3	0.221406
IGKV1-16	8	3	0.221406
ITGA7	8	3	0.221406
KCNK9	8	3	0.221406
KCTD3	8	3	0.221406
KDM4C	8	3	0.221406
KDM5C	8	3	0.221406
KIF14	8	3	0.221406
KMT2B	8	3	0.221406
LAMB2	8	3	0.221406
MAP3K9	8	3	0.221406
MEOX2	8	3	0.221406
MYO9A	8	3	0.221406
NAP1L3	8	3	0.221406
NOX4	8	3	0.221406
NR0B1	8	3	0.221406
OAS2	8	3	0.221406
OR10G9	8	3	0.221406
PADI1	8	3	0.221406
PCOLCE2	8	3	0.221406
PKP1	8	3	0.221406
PRKCI	8	3	0.221406
PROKR1	8	3	0.221406
ROCK1	8	3	0.221406
RPGRIP1	8	3	0.221406
STK11IP	8	3	0.221406
STK31	8	3	0.221406
SYT16	8	3	0.221406
TARBP1	8	3	0.221406
UBE3A	8	3	0.221406
UBTFL1	8	3	0.221406
USH1C	8	3	0.221406
VN1R4	8	3	0.221406
XDH	8	3	0.221406
ZBTB20	8	3	0.221406
ZNF217	8	3	0.221406
ZNF334	8	3	0.221406
ZNF347	8	3	0.221406
ZNF556	8	3	0.221406
ZSCAN18	8	3	0.221406
ZWINT	8	3	0.221406
CDH6	8	12	0.373065
HFM1	8	12	0.373065
OR2T6	8	12	0.373065
PCDHB3	8	12	0.373065
STXBP5L	8	12	0.373065
ABCA4	8	4	0.381865
ABLIM3	8	4	0.381865
ADAM18	8	4	0.381865
AKAP1	8	4	0.381865
ANO2	8	4	0.381865
ATP11C	8	4	0.381865
ATR	8	4	0.381865
BPI	8	4	0.381865
CALCRL	8	4	0.381865
CAMSAP2	8	4	0.381865
CDHR1	8	4	0.381865
CIT	8	4	0.381865
CRIM1	8	4	0.381865
DOK6	8	4	0.381865
DPY19L2	8	4	0.381865
DRD2	8	4	0.381865
EBF1	8	4	0.381865
EGF	8	4	0.381865
EXO1	8	4	0.381865
FCRL3	8	4	0.381865
FHDC1	8	4	0.381865
FLRT2	8	4	0.381865
GALNTL6	8	4	0.381865
GPRASP2	8	4	0.381865
HRH2	8	4	0.381865
IGKV1D-16	8	4	0.381865
IQGAP3	8	4	0.381865
KCNK13	8	4	0.381865
KCNK18	8	4	0.381865
KIAA2026	8	4	0.381865
KLB	8	4	0.381865
KYNU	8	4	0.381865
LDB2	8	4	0.381865
LHX8	8	4	0.381865
LSAMP	8	4	0.381865
MEPE	8	4	0.381865
MME	8	4	0.381865
MTNR1B	8	4	0.381865
NNT	8	4	0.381865
NRP2	8	4	0.381865
NUF2	8	4	0.381865
NXF3	8	4	0.381865
OLFM3	8	4	0.381865
OR11H6	8	4	0.381865
PCDHGB4	8	4	0.381865
PGM5	8	4	0.381865
PRDM16	8	4	0.381865
PRTG	8	4	0.381865
PSG3	8	4	0.381865
RGS12	8	4	0.381865
RICTOR	8	4	0.381865
RXRG	8	4	0.381865
SALL4	8	4	0.381865
SEMA3C	8	4	0.381865
SIGLEC9	8	4	0.381865
SLC26A10	8	4	0.381865
SLC5A1	8	4	0.381865
SLC6A18	8	4	0.381865
SLC9A9	8	4	0.381865
SRGAP3	8	4	0.381865
TBX20	8	4	0.381865
TLR7	8	4	0.381865
TOX2	8	4	0.381865
TSHR	8	4	0.381865
TTC29	8	4	0.381865
UNC80	8	4	0.381865
ZNF578	8	4	0.381865
ZNF91	8	4	0.381865
ADAMTS3	8	11	0.494645
CHD8	8	11	0.494645
GALNT8	8	11	0.494645
MS4A14	8	11	0.494645
OR8I2	8	11	0.494645
ABCA1	8	5	0.575982
ADAM12	8	5	0.575982
ANO7	8	5	0.575982
APC	8	5	0.575982
BCL11B	8	5	0.575982
CHSY3	8	5	0.575982
COL28A1	8	5	0.575982
DDR2	8	5	0.575982
DISP1	8	5	0.575982
EMILIN2	8	5	0.575982
ENPP1	8	5	0.575982
EYA1	8	5	0.575982
FMO2	8	5	0.575982
GALNT15	8	5	0.575982
HDAC4	8	5	0.575982
IGFN1	8	5	0.575982
IRX1	8	5	0.575982
JAKMIP2	8	5	0.575982
KIF26B	8	5	0.575982
KIRREL2	8	5	0.575982
KRT6B	8	5	0.575982
KRTAP11-1	8	5	0.575982
LIPI	8	5	0.575982
OPN5	8	5	0.575982
OR10W1	8	5	0.575982
OR52K1	8	5	0.575982
OR6N1	8	5	0.575982
PEAR1	8	5	0.575982
PRAMEF4	8	5	0.575982
PSG4	8	5	0.575982
REG1A	8	5	0.575982
SCN8A	8	5	0.575982
SIM1	8	5	0.575982
SLC1A6	8	5	0.575982
SLC5A12	8	5	0.575982
SLC9A6	8	5	0.575982
TANC1	8	5	0.575982
TRIM49C	8	5	0.575982
TRIP12	8	5	0.575982
UGT2B7	8	5	0.575982
ZIM3	8	5	0.575982
ATP1A4	8	10	0.641146
BCL11A	8	10	0.641146
GPR139	8	10	0.641146
OR2A2	8	10	0.641146
TDRD6	8	10	0.641146
UBBP4	8	10	0.641146
ABCA8	8	6	0.787559
ADAMTS7	8	6	0.787559
AMOT	8	6	0.787559
AOX1	8	6	0.787559
ARFGEF3	8	6	0.787559
ARHGAP21	8	6	0.787559
C5orf42	8	6	0.787559
DIO2	8	6	0.787559
DLG5	8	6	0.787559
ENTHD1	8	6	0.787559
FGA	8	6	0.787559
GOLGA3	8	6	0.787559
HOXB3	8	6	0.787559
HSD3B2	8	6	0.787559
IGF2BP1	8	6	0.787559
ILDR2	8	6	0.787559
ITSN1	8	6	0.787559
LMX1A	8	6	0.787559
LRBA	8	6	0.787559
LUZP2	8	6	0.787559
LY75	8	6	0.787559
MAGEB18	8	6	0.787559
MYO7A	8	6	0.787559
NCKAP1L	8	6	0.787559
NOBOX	8	6	0.787559
OR51E2	8	6	0.787559
PDE4DIP	8	6	0.787559
PTPRK	8	6	0.787559
RASAL2	8	6	0.787559
SIPA1L3	8	6	0.787559
SLC45A2	8	6	0.787559
SPATA18	8	6	0.787559
ZNF462	8	6	0.787559
ZNF560	8	6	0.787559
ACSM2A	8	9	0.811129
ALPK1	8	9	0.811129
CCDC80	8	9	0.811129
CLCA2	8	9	0.811129
COL20A1	8	9	0.811129
GBP4	8	9	0.811129
MAATS1	8	9	0.811129
OR5AS1	8	9	0.811129
OR8H1	8	9	0.811129
PCDH7	8	9	0.811129
PCNT	8	9	0.811129
PDZD2	8	9	0.811129
PTCHD3	8	9	0.811129
SLIT1	8	9	0.811129
ABCA5	8	7	1
ATP7B	8	8	1
BACH2	8	7	1
C10orf71	8	7	1
CDH22	8	7	1
CEP170	8	8	1
CNGA2	8	7	1
COL5A3	8	7	1
CTNNB1	8	8	1
DIP2C	8	7	1
DLG2	8	8	1
DNAI2	8	8	1
DSC2	8	7	1
ELMO1	8	7	1
FGD5	8	8	1
FMO1	8	7	1
FRMD7	8	7	1
GABRA3	8	7	1
GP2	8	7	1
HAS2	8	7	1
IGSF22	8	8	1
ITIH2	8	7	1
KCND2	8	8	1
KIAA1551	8	7	1
KNTC1	8	7	1
LINGO2	8	7	1
LRRK2	8	8	1
LRRN2	8	7	1
MGAT5B	8	8	1
MTOR	8	8	1
NOL4	8	7	1
OR2T2	8	7	1
OR4C13	8	8	1
OR4K13	8	7	1
OR5A1	8	7	1
PCDH19	8	7	1
PEX5L	8	7	1
POP1	8	8	1
PSG7	8	7	1
RBM19	8	7	1
SH3TC2	8	7	1
SLC12A2	8	7	1
SLC26A3	8	7	1
SMARCA1	8	7	1
SPEN	8	7	1
TAF3	8	8	1
TIMD4	8	7	1
TMPRSS11A	8	7	1
TMPRSS11E	8	8	1
UNC45B	8	7	1
USP6	8	7	1
VN1R2	8	7	1
ZNF107	8	8	1
ZNF292	8	8	1
ZNF835	8	7	1
ACCS	7	0	0.0149792
ADGRA1	7	0	0.0149792
AGXT	7	0	0.0149792
ARSG	7	0	0.0149792
BMPR1B	7	0	0.0149792
C6orf222	7	0	0.0149792
CC2D1A	7	0	0.0149792
CFAP69	7	0	0.0149792
DIS3L2	7	0	0.0149792
FAM149A	7	0	0.0149792
GDF6	7	0	0.0149792
ITM2A	7	0	0.0149792
OLR1	7	0	0.0149792
PPFIA4	7	0	0.0149792
RTEL1	7	0	0.0149792
SCAPER	7	0	0.0149792
SERPINE2	7	0	0.0149792
SLCO1A2	7	0	0.0149792
SLK	7	0	0.0149792
WDR44	7	0	0.0149792
WNT10A	7	0	0.0149792
ZNF461	7	0	0.0149792
ALB	7	1	0.0681446
ANKRD50	7	1	0.0681446
AP1G1	7	1	0.0681446
ATP8B3	7	1	0.0681446
BAHCC1	7	1	0.0681446
C7orf33	7	1	0.0681446
CADM3	7	1	0.0681446
CFC1	7	1	0.0681446
DENND5B	7	1	0.0681446
DMRTB1	7	1	0.0681446
DSG2	7	1	0.0681446
EPHB4	7	1	0.0681446
ERCC4	7	1	0.0681446
ESYT2	7	1	0.0681446
EZH2	7	1	0.0681446
FILIP1	7	1	0.0681446
FOXO4	7	1	0.0681446
G6PC2	7	1	0.0681446
GIGYF1	7	1	0.0681446
GSG1L	7	1	0.0681446
HIPK1	7	1	0.0681446
IGHG1	7	1	0.0681446
IGKV1D-17	7	1	0.0681446
INTS5	7	1	0.0681446
KCNJ5	7	1	0.0681446
KIAA0226L	7	1	0.0681446
LINS	7	1	0.0681446
MERTK	7	1	0.0681446
MS4A3	7	1	0.0681446
MSGN1	7	1	0.0681446
NAP1L2	7	1	0.0681446
NUAK1	7	1	0.0681446
OR5M11	7	1	0.0681446
OR6B3	7	1	0.0681446
PDGFD	7	1	0.0681446
RASIP1	7	1	0.0681446
RASSF2	7	1	0.0681446
RNF10	7	1	0.0681446
RNF165	7	1	0.0681446
SAXO1	7	1	0.0681446
SENP7	7	1	0.0681446
SLAMF8	7	1	0.0681446
SLC17A1	7	1	0.0681446
SLC18A3	7	1	0.0681446
SLC20A2	7	1	0.0681446
SLFN5	7	1	0.0681446
SMYD3	7	1	0.0681446
SPAST	7	1	0.0681446
TAF5L	7	1	0.0681446
TCAF1	7	1	0.0681446
TEKT3	7	1	0.0681446
TMEM131	7	1	0.0681446
WFIKKN2	7	1	0.0681446
ZBTB33	7	1	0.0681446
ZIK1	7	1	0.0681446
ZNF142	7	1	0.0681446
COL4A6	7	14	0.125264
NTNG1	7	14	0.125264
AHDC1	7	2	0.175762
ANO6	7	2	0.175762
ARHGAP11A	7	2	0.175762
ARHGAP29	7	2	0.175762
BCR	7	2	0.175762
BMP7	7	2	0.175762
BTRC	7	2	0.175762
C1orf141	7	2	0.175762
CDH5	7	2	0.175762
CKAP2L	7	2	0.175762
CNTRL	7	2	0.175762
CSN2	7	2	0.175762
CYP4B1	7	2	0.175762
CYSLTR2	7	2	0.175762
DNMBP	7	2	0.175762
DOCK1	7	2	0.175762
DOCK8	7	2	0.175762
ETNPPL	7	2	0.175762
GPC4	7	2	0.175762
GPD2	7	2	0.175762
GRIP1	7	2	0.175762
GUCY1A3	7	2	0.175762
GUCY2C	7	2	0.175762
HIPK3	7	2	0.175762
HSPA12A	7	2	0.175762
ITGAV	7	2	0.175762
KDELC1	7	2	0.175762
KIAA0196	7	2	0.175762
KRT25	7	2	0.175762
LARP4	7	2	0.175762
LY9	7	2	0.175762
MAP7D2	7	2	0.175762
MAST2	7	2	0.175762
MPPED1	7	2	0.175762
OPCML	7	2	0.175762
OR1N2	7	2	0.175762
OR51I2	7	2	0.175762
OSBPL3	7	2	0.175762
OTUD7B	7	2	0.175762
PDE1B	7	2	0.175762
PDIA4	7	2	0.175762
PTPRJ	7	2	0.175762
SERPINA12	7	2	0.175762
SGCD	7	2	0.175762
SLC24A4	7	2	0.175762
SLC25A13	7	2	0.175762
SLC35G3	7	2	0.175762
[truncated: 14,070 more rows]
