# Supplementary material for: TPD52L2 Is a Prognostic Biomarker and Correlated With Immune Infiltration in Lung Adenocarcinoma
Source: Front Pharmacol. 2021 Oct 19;12:728420. doi: 10.3389/fphar.2021.728420 (PMC8567320; doi:10.3389/fphar.2021.728420)
Supplement: Supplementary file 3 [file Table1.XLSX]

## Sheet: Sheet1
Tumor type	Sample size of tumor tissues from TCGA	Sample size of normal tissues from TCGA	Sample size of normal tissues from GTEx
ACC	77	0	128
BLCA	407	19	9
BRCA	1098	113	179
CESC	306	3	10
CHOL	36	9	0
COAD	288	41	308
DLBC	47	0	444
ESCA	182	13	653
GBM	165	0	1152
HNSC	520	44	0
KICH	66	25	28
KIRC	531	72	28
KIRP	289	32	28
LAML	173	0	70
LGG	522	0	1152
LIHC	371	50	110
LUAD	515	59	288
LUSC	498	50	288
MESO	87	0	0
OV	427	0	88
PAAD	179	4	167
PCPG	182	3	0
PRAD	496	52	100
READ	92	10	308
SARC	262	2	0
SKCM	469	1	812
STAD	414	36	174
TGCT	137	0	165
THCA	512	59	279
THYM	119	2	444
UCEC	181	13	89
UCS	57	0	89
UVM	79	0	0
